# Supplementary material for: Analysis of top box office film poster marketing scheme based on data mining and deep learning in the context of film marketing
Source: PLoS One. 2023 Jan 26;18(1):e0280848. doi: 10.1371/journal.pone.0280848 (PMC9879408; doi:10.1371/journal.pone.0280848)
Supplement: S1 Data — (ZIP) [file pone.0280848.s001.zip]

Archive with 19 entries (18 files):
- data/
- data/Figure 1.vsdx
- data/Figure 2a.vsdx
- data/Figure 2b.vsdx
- data/Figure 2c.vsdx
- data/Figure 3.vsdx
- data/Figure 4-6.xlsx
- data/Figure 4a.opj
- data/Figure 4b.opj
- data/Figure 5a.opj
- data/Figure 5b.opj
- data/Figure 5c.opj
- data/Figure 5d.opj
- data/Figure 5e.opj
- data/Figure 5f.opj
- data/Figure 5g.opj
- data/Figure 5h.opj
- data/Figure 6a.opj
- data/Figure 6b.opj
