# Supplementary material for: Analysis of top box office film poster marketing scheme based on data mining and deep learning in the context of film marketing
Source: PLoS One. 2023 Jan 26;18(1):e0280848. doi: 10.1371/journal.pone.0280848 (PMC9879408; doi:10.1371/journal.pone.0280848)
Supplement: S1 Data — (ZIP) [file pone.0280848.s001.zip › data/Figure 4-6.xlsx]

## Sheet: Figure 4a
				0	2.35915	0	2.35915	0	2.35915	0	2.35909
				10	2.35915	31.5077	1.37473	10	2.35915	37.2591	1.36546
				31.5077	1.37473	31.5077	1.37473	31.5077	1.57473	174.864	0.92006
				31.5077	1.27473	94.3444	1.04985	31.5077	1.57473	364.982	0.78133
				94.3444	0.94985	209.373	0.86444	94.3444	1.24985	520.591	0.69822
				209.373	0.76444	347.531	0.70698	209.373	1.06444	722.444	0.6617
				347.531	0.60698	555.01	0.59616	347.531	0.90698	976.22	0.62533
				555.01	0.49616	745.289	0.54102	555.01	0.79616	1212.76	0.62606
				745.289	0.44102	1102.91	0.50498	745.289	0.74102	1512.74	0.6177
				1102.91	0.40498	1443.19	0.45031	1102.91	0.70498	1743.5	0.60913
				1443.19	0.35031	1610.48	0.44154	1443.19	0.65031	1899.25	0.60033
				1610.48	0.34154	1806.58	0.41428	1610.48	0.64154	2106.94	0.60097
				1806.58	0.31428	2043.14	0.4243	1806.58	0.61428	2395.41	0.60186
				2043.14	0.3243	2291.17	0.3972	2043.14	0.6243	2672.31	0.59343
				2291.17	0.2972	3000	0.39008	2291.17	0.5972	3000	0.6037
				3000	0.29008			3000	0.59008

## Sheet: Figure 4b
			1.12701	0.09767	1.12701	0.09767	1.12701	0.09767	1.12701	0.09767
			70.0358	0.71977	70.0358	0.56977	70.0358	0.41977	70.0358	0.36977
			134.41	0.79884	134.41	0.64884	134.41	0.49884	134.41	0.44884
			244.669	0.85465	244.669	0.70465	244.669	0.55465	244.669	0.50465
			406.556	0.88488	406.556	0.73488	406.556	0.58488	406.556	0.53488
			666.413	0.90581	666.413	0.75581	666.413	0.60581	666.413	0.55581
			1006.99	0.92209	1006.99	0.77209	1006.99	0.62209	1006.99	0.57209
			1405.2	0.93372	1405.2	0.78372	1405.2	0.63372	1405.2	0.58372
			2178.35	0.9407	2178.35	0.7907	2178.35	0.6407	2178.35	0.5907
			2997.58	0.9407	2997.58	0.7907	2997.58	0.6407	2997.58	0.5907

## Sheet: Figure 5a
				200	81.9	81.4	80	80.2	86.6	85.7
				400	85.1	81.9	81.9	86.3	81.2	85.9
				600	85	85.5	84	80.1	85.4	81
				800	86.1	82.5	84.9	80.4	83	80.1
				1000	81.2	80.3	84.6	86.5	86.2	86.8
				1200	85.4	83.8	83.7	83.2	86.6	81.1
				1400	80.7	83.3	86.8	83.4	84.9	80.4
				1600	81.5	82.8	82.6	82.1	84.5	82.7
				1800	81.5	87	84.7	80.2	80.2	81
				2000	81	80.4	83.7	83.3	83.3	86.9

## Sheet: Figure 5b
					200	80.7	80.3	77	79.1	83.9	76.3
					400	81.1	79.9	80.3	78.5	77.4	79.3
					600	83.2	77.5	83.2	76.4	82.8	84
					800	80.4	82.5	76	78.9	81	78.5
					1000	77.2	80	75.2	80.8	76.3	79.6
					1200	78.2	83.3	81.9	76.5	78.1	83.5
					1400	78.4	80.1	80.4	80.4	75.4	76.5
					1600	83.7	83.1	79.7	81.6	83.1	75.4
					1800	77.9	78.8	76.5	76	80.9	82
					2000	81.7	79.6	76.8	76.6	80.4	83.1

## Sheet: Figure 5c
						200	82.8	87.7	85	83.8	83.3	85.1
						400	80.2	87.4	80.3	83	85.1	85.5
						600	84	86.5	83.6	84.2	85.6	86.8
						800	81.8	88	78.2	84.8	78.8	85.5
						1000	81.8	81.4	78.6	84.7	83.3	87.3
						1200	83.9	81.9	83.4	83.3	80.2	83.9
						1400	79	84.3	84	83.7	85.9	87.5
						1600	85.4	85.9	82	84.2	81.9	86.6
						1800	81.4	83.9	79.4	82.4	81.5	87.5
						2000	81.3	82.8	82.3	85	80.3	86.6

## Sheet: Figure 5d
					200	68.9	72.1	75.4	74.7	68.9	70
					400	68	80.5	81.9	81.4	68.8	70.4
					600	68.9	73.4	78.2	77.3	71.8	69.4
					800	68	80.2	74.7	82	68.9	70.9
					1000	71.5	75.4	76.1	78.3	71.3	69.7
					1200	69.6	76.6	74.9	78.3	69.4	71.5
					1400	68.2	79.4	76.2	80.7	70	68.3
					1600	68.7	81.4	79.7	76.5	70.2	70.4
					1800	71.1	79.6	78.3	76.3	71.3	71.7
					2000	68.9	73.4	80.1	77.7	71.4	68.4

## Sheet: Figure 5e
					200	67.2	73.1	70.3	72.1	78.7	68.9
					400	62.5	70.3	75.5	73.5	70.9	68
					600	69.2	75.6	75.3	71.8	74.3	68.7
					800	67.4	77.4	75.5	77.1	76.1	65.2
					1000	63.6	75.7	74.1	71.5	75.3	60.6
					1200	61.8	79.8	78.1	71.7	78.8	61.5
					1400	66.3	79.1	76.7	76.4	70.9	65.5
					1600	60.9	79.6	73.2	71.7	77.8	63.1
					1800	67.7	74.1	74.8	76.3	77.6	60.8
					2000	68.7	73.8	72.2	73.3	71.1	61.6

## Sheet: Figure 5f
				200	64.1	84.9	81	84.7	74.1	69.9
				400	66.3	82.9	81.9	83.7	68.7	68.2
				600	73	74.5	70.4	72.7	69.2	64.1
				800	72.4	77	78.5	75.8	71.5	67.1
				1000	67.7	77	84.6	83	62.4	66.8
				1200	73.9	70.8	76.4	81.7	65.8	70.5
				1400	71.4	78.2	84.7	82.4	74.8	71.1
				1600	73.7	84	81.1	84.6	69.8	71.1
				1800	64.8	72.5	82.5	85.3	72	73.1
				2000	74	79.2	81.1	81.9	66	70.4

## Sheet: Figure 5g
					200	78.6	67.2	71.1	75.2	78.2	79.3
					400	84.5	68.6	71.8	75.7	76.3	82
					600	79	70.2	72.6	75.1	74.8	82.7
					800	81.7	67.7	69.7	75.7	73.5	80.2
					1000	78.3	69.7	71.1	73.5	78.1	81.6
					1200	84.2	71.8	69.2	77.4	76.6	82.5
					1400	79.7	67.6	69.5	74	77	77.7
					1600	79.9	68.2	69.1	75.2	73.7	80
					1800	78.9	74.9	70.8	78.7	78.7	83.6
					2000	80.3	69.2	69	78.7	75.2	79.4

## Sheet: Figure 5h
						200	73	75.2	80.1	68.7	69	72.9
						400	79.4	72	76.6	71.3	73.8	71.9
						600	80.7	74.3	80.7	76.9	70.9	75.2
						800	80.2	80	78.4	68.1	68.1	74.3
						1000	81.9	75.1	73.5	74.1	76.1	72.7
						1200	77.6	72.5	81.9	72	74.3	70.7
						1400	73.4	78	76.9	74.3	72.5	74.4
						1600	77.4	77.9	72.7	68.6	76.4	73.3
						1800	73.4	81.5	79.7	71.3	68.9	72.3
						2000	73.7	77.7	74.1	72.1	68.3	71.1

[truncated: 2 more sheets: Figure 6a, Figure 6b]
